# Supplementary material for: Transcriptome Phase Distribution Analysis Reveals Diurnal Regulated Biological Processes and Key Pathways in Rice Flag Leaves and Seedling Leaves
Source: PLoS One. 2011 Mar 2;6(3):e17613. doi: 10.1371/journal.pone.0017613 (PMC3047585; doi:10.1371/journal.pone.0017613)
Supplement: File S2 — Tables for diurnal probe sets related to sucrose and starch pathways. (XLS) [file pone.0017613.s005.xls]

## Sheet: Diurnal-leaf_ss
BinName	probe set id	locus id	description		Peak_time01	Peak_time02
major CHO metabolism.synthesis.sucrose.SPS	Os.27130.1.S1_at	LOC_Os06g43630	unspliced-genomic sucrose-phosphate synthase 1, putative, expressed		6	6
major CHO metabolism.synthesis.sucrose.SPS	Os.3454.1.S1_at	LOC_Os01g69030	unspliced-genomic sucrose-phosphate synthase, putative, expressed		8.4	8.4
major CHO metabolism.synthesis.sucrose.SPS	OsAffx.15911.1.S1_x_at	LOC_Os06g43630	unspliced-genomic sucrose-phosphate synthase 1, putative, expressed		6.4	5.6
major CHO metabolism.synthesis.sucrose.SPP	Os.49091.1.S1_at	LOC_Os05g05270	unspliced-genomic sucrose phosphate synthase, putative, expressed		2.4	1.6
major CHO metabolism.synthesis.starch.AGPase	Os.178.1.S1_a_at	LOC_Os08g25734	unspliced-genomic glucose-1-phosphate adenylyltransferase small subunit, chloroplast precursor, putative, expressed		9.2	8.4
major CHO metabolism.synthesis.starch.AGPase	Os.20397.1.S1_a_at	LOC_Os03g52460	unspliced-genomic glucose-1-phosphate adenylyltransferase large subunit 3, chloroplast precursor, putative, expressed		5.2	4.4
major CHO metabolism.synthesis.starch.AGPase	Os.3122.1.S1_at	LOC_Os09g12660	unspliced-genomic glucose-1-phosphate adenylyltransferase small subunit, chloroplast precursor, putative, expressed		16	15.6
major CHO metabolism.synthesis.starch.AGPase	Os.8212.1.S1_at	LOC_Os03g11050	unspliced-genomic mannose-1-phosphate guanyltransferase, putative, expressed		5.6	4.4
major CHO metabolism.synthesis.starch.starch synthase	Os.11244.1.S1_at	LOC_Os06g04200	unspliced-genomic granule-bound starch synthase 1, chloroplast precursor, putative, expressed		17.2	17.2
major CHO metabolism.synthesis.starch.starch synthase	Os.11244.1.S1_x_at	LOC_Os06g04200	unspliced-genomic granule-bound starch synthase 1, chloroplast precursor, putative, expressed		17.6	15.6
major CHO metabolism.synthesis.starch.starch synthase	Os.11244.2.S1_x_at	LOC_Os06g04200	unspliced-genomic granule-bound starch synthase 1, chloroplast precursor, putative, expressed		15.2	14.8
major CHO metabolism.synthesis.starch.starch synthase	Os.11244.3.S1_x_at	LOC_Os06g04200	unspliced-genomic granule-bound starch synthase 1, chloroplast precursor, putative, expressed		16.4	15.2
major CHO metabolism.synthesis.starch.starch synthase	Os.11849.1.S1_at	LOC_Os05g45720	unspliced-genomic glycogen synthase, putative, expressed		22.8	22.4
major CHO metabolism.synthesis.starch.starch synthase	Os.12725.1.S1_at	LOC_Os06g06560	unspliced-genomic soluble starch synthase 1, chloroplast precursor, putative, expressed		12.4	12.4
major CHO metabolism.synthesis.starch.starch synthase	Os.13018.1.S1_a_at	LOC_Os02g51070	unspliced-genomic soluble starch synthase 2-2, chloroplast precursor, putative, expressed		11.6	11.2
major CHO metabolism.synthesis.starch.starch synthase	Os.23163.1.S1_at	LOC_Os04g53310	unspliced-genomic soluble starch synthase 3, chloroplast precursor, putative, expressed		11.2	11.2
major CHO metabolism.synthesis.starch.starch synthase	Os.38414.1.S1_at	LOC_Os06g04200	unspliced-genomic granule-bound starch synthase 1, chloroplast precursor, putative, expressed		13.2	13.2
major CHO metabolism.synthesis.starch.starch synthase	Os.9108.1.S1_a_at	LOC_Os10g30156	unspliced-genomic soluble starch synthase 2-1, chloroplast precursor, putative, expressed		7.2	6.8
major CHO metabolism.synthesis.starch.starch synthase	Os.9212.1.S1_at	LOC_Os07g22930	unspliced-genomic granule-bound starch synthase 1b, chloroplast precursor, putative, expressed		11.6	11.2
major CHO metabolism.synthesis.starch.starch synthase	OsAffx.24317.1.S1_x_at	LOC_Os10g14040	unspliced-genomic transposon protein, putative, unclassified		13.2	12.8
major CHO metabolism.synthesis.starch.starch synthase	OsAffx.26590.1.S1_at	LOC_Os04g53310	unspliced-genomic soluble starch synthase 3, chloroplast precursor, putative, expressed		11.2	10.8
major CHO metabolism.synthesis.starch.starch branching	Os.22169.1.S1_a_at	LOC_Os06g51084	unspliced-genomic 1,4-alpha-glucan branching enzyme, chloroplast precursor, putative, expressed		16	14.8
major CHO metabolism.synthesis.starch.starch branching	Os.22169.2.S2_a_at	LOC_Os06g51084	unspliced-genomic 1,4-alpha-glucan branching enzyme, chloroplast precursor, putative, expressed		16.8	15.6
major CHO metabolism.synthesis.starch.starch branching	Os.22169.2.S2_x_at	LOC_Os06g51084	unspliced-genomic 1,4-alpha-glucan branching enzyme, chloroplast precursor, putative, expressed		16.4	15.2
major CHO metabolism.synthesis.starch.starch branching	Os.22169.4.S1_x_at	LOC_Os06g51084	unspliced-genomic 1,4-alpha-glucan branching enzyme, chloroplast precursor, putative, expressed		16	14.8
major CHO metabolism.synthesis.starch.starch branching	Os.27031.1.S1_at	LOC_Os06g26234	unspliced-genomic 1,4-alpha-glucan branching enzyme, putative, expressed		21.2	21.2
major CHO metabolism.synthesis.starch.starch branching	Os.4179.1.S1_at	LOC_Os04g33460	unspliced-genomic 1,4-alpha-glucan branching enzyme IIB, chloroplast precursor, putative, expressed		14	14
major CHO metabolism.degradation.sucrose.fructokinase	Os.12309.1.S1_at	LOC_Os03g40550	unspliced-genomic protein kinase, putative, expressed		19.2	20.4
major CHO metabolism.degradation.sucrose.fructokinase	Os.12309.1.S1_s_at	LOC_Os03g40550	unspliced-genomic protein kinase, putative, expressed		20	20.8
major CHO metabolism.degradation.sucrose.fructokinase	Os.12780.1.S1_at	LOC_Os08g02120	unspliced-genomic fructokinase-2, putative, expressed		21.2	20.8
major CHO metabolism.degradation.sucrose.fructokinase	Os.27745.1.A1_at	LOC_Os06g12600	unspliced-genomic fructokinase-2, putative, expressed		14.4	14.4
major CHO metabolism.degradation.sucrose.fructokinase	Os.35890.1.S1_at	LOC_Os01g63220	unspliced-genomic protein kinase, putative, expressed		21.6	21.6
major CHO metabolism.degradation.sucrose.fructokinase	OsAffx.23899.1.S1_at	LOC_Os01g63220	unspliced-genomic protein kinase, putative, expressed		0.4	0.4
major CHO metabolism.degradation.sucrose.fructokinase	OsAffx.3461.1.S1_at	LOC_Os03g40550	unspliced-genomic protein kinase, putative, expressed		20	20.4
major CHO metabolism.degradation.sucrose.invertases.neutral	Os.32659.1.S1_at	LOC_Os03g20020	unspliced-genomic beta-fructofuranosidase, putative, expressed		10	10.4
major CHO metabolism.degradation.sucrose.invertases.neutral	Os.47344.1.A1_at	LOC_Os11g07440	unspliced-genomic neutral/alkaline invertase, putative, expressed		20.4	20.4
major CHO metabolism.degradation.sucrose.invertases.cell wall	Os.11387.1.S1_a_at	LOC_Os01g73580	unspliced-genomic beta-fructofuranosidase, insoluble isoenzyme 4 precursor, putative, expressed		4.8	4
major CHO metabolism.degradation.sucrose.invertases.cell wall	Os.9416.1.S1_at	LOC_Os02g33110	unspliced-genomic beta-fructofuranosidase, insoluble isoenzyme 1 precursor, putative, expressed		13.6	14
major CHO metabolism.degradation.sucrose.invertases.vacuolar	Os.19361.1.S1_at	LOC_Os04g45290	unspliced-genomic beta-fructofuranosidase 1 precursor, putative, expressed		6.8	7.6
major CHO metabolism.degradation.sucrose.invertases.vacuolar	Os.19361.1.S2_at	LOC_Os04g45290	unspliced-genomic beta-fructofuranosidase 1 precursor, putative, expressed		9.2	8.4
major CHO metabolism.degradation.sucrose.invertases.vacuolar	Os.47792.1.S1_at	LOC_Os02g01590	unspliced-genomic beta-fructofuranosidase 1 precursor, putative, expressed		8.4	9.2
major CHO metabolism.degradation.sucrose.hexokinase	Os.3294.1.S1_at	LOC_Os07g09890	unspliced-genomic hexokinase-1, putative, expressed		2	0.8
major CHO metabolism.degradation.sucrose.hexokinase	Os.5547.1.S1_s_at	LOC_Os01g53930	unspliced-genomic hexokinase-1, putative, expressed		10.8	10.4
major CHO metabolism.degradation.sucrose.hexokinase	Os.6114.1.S1_at	LOC_Os05g09500	unspliced-genomic hexokinase-1, putative, expressed		19.6	20.4
major CHO metabolism.degradation.sucrose.hexokinase	OsAffx.23999.1.S1_x_at	LOC_Os01g71320	unspliced-genomic hexokinase-1, putative, expressed		7.2	6.8
major CHO metabolism.degradation.sucrose.Susy	Os.17890.1.S1_at	LOC_Os03g22120	unspliced-genomic sucrose synthase 2, putative, expressed		20.4	18.8
major CHO metabolism.degradation.sucrose.Susy	Os.9127.1.S1_a_at	LOC_Os06g09450	unspliced-genomic sucrose synthase 1, putative, expressed		20.8	20.4
major CHO metabolism.degradation.starch.starch cleavage	Os.10339.1.S1_at	LOC_Os03g04770	unspliced-genomic beta-amylase, putative, expressed		9.2	9.6
major CHO metabolism.degradation.starch.starch cleavage	Os.13708.2.A1_at	LOC_Os03g22790	unspliced-genomic beta-amylase, putative, expressed		6.4	6.4
major CHO metabolism.degradation.starch.starch cleavage	Os.19761.1.S1_at	LOC_Os01g03950	unspliced-genomic alpha-D-xylosidase, putative, expressed		16.8	17.6
major CHO metabolism.degradation.starch.starch cleavage	Os.24868.1.S1_at	LOC_Os01g51754	unspliced-genomic alpha-amylase isozyme C2 precursor, putative, expressed		0.4	1.2
major CHO metabolism.degradation.starch.starch cleavage	Os.24868.2.S1_x_at	LOC_Os01g51754	unspliced-genomic alpha-amylase isozyme C2 precursor, putative, expressed		1.2	0.8
major CHO metabolism.degradation.starch.starch cleavage	Os.28098.1.S1_at	LOC_Os10g32810	unspliced-genomic beta-amylase, putative, expressed		11.2	11.2
major CHO metabolism.degradation.starch.starch cleavage	Os.28098.2.A1_at	LOC_Os10g32810	unspliced-genomic beta-amylase, putative, expressed		10	11.2
major CHO metabolism.degradation.starch.starch cleavage	Os.33211.2.A1_at	LOC_Os09g28430	unspliced-genomic alpha-amylase isozyme 3C precursor, putative, expressed		12	7.6
major CHO metabolism.degradation.starch.starch cleavage	Os.3839.1.S1_at	LOC_Os01g13550	unspliced-genomic beta-amylase, putative, expressed		8	9.2
major CHO metabolism.degradation.starch.starch cleavage	Os.46618.1.S1_at	LOC_Os10g41550	unspliced-genomic beta-amylase, putative, expressed		2	2.4
major CHO metabolism.degradation.starch.starch cleavage	Os.49305.1.S1_at	LOC_Os01g51754	unspliced-genomic alpha-amylase isozyme C2 precursor, putative, expressed		0.4	0
major CHO metabolism.degradation.starch.starch cleavage	Os.49305.2.S1_x_at	LOC_Os01g51754	unspliced-genomic alpha-amylase isozyme C2 precursor, putative, expressed		0.4	0.4
major CHO metabolism.degradation.starch.starch cleavage	Os.49427.1.S1_x_at	LOC_Os02g03690	unspliced-genomic beta-amylase, putative, expressed		15.6	17.6
major CHO metabolism.degradation.starch.starch cleavage	Os.6168.1.S1_at	LOC_Os03g11720	unspliced-genomic neutral alpha-glucosidase AB precursor, putative, expressed		22.8	22.8
major CHO metabolism.degradation.starch.starch cleavage	Os.7294.1.S1_at	LOC_Os04g33040	unspliced-genomic alpha-amylase type B isozyme precursor, putative, expressed		6	6.8
major CHO metabolism.degradation.starch.starch cleavage	Os.9729.2.S1_at	LOC_Os07g23880	unspliced-genomic alpha-glucosidase 2, putative, expressed		23.6	0
major CHO metabolism.degradation.starch.starch cleavage	OsAffx.11458.1.S1_s_at	LOC_Os07g23944	unspliced-genomic alpha-glucosidase 2, putative, expressed		9.2	8.4
major CHO metabolism.degradation.starch.starch cleavage	OsAffx.15199.1.S1_at	LOC_Os07g47120	unspliced-genomic beta-amylase, putative, expressed		2.8	2.4
major CHO metabolism.degradation.starch.starch cleavage	OsAffx.5420.1.S1_x_at	LOC_Os07g23880	unspliced-genomic alpha-glucosidase 2, putative, expressed		0.4	0
major CHO metabolism.degradation.starch.starch phosphorylase	Os.11216.1.S1_at	LOC_Os03g55090	unspliced-genomic alpha-1,4 glucan phosphorylase, L isozyme, chloroplast precursor, putative, expressed		16.4	14.8
major CHO metabolism.degradation.starch.starch phosphorylase	Os.2623.1.S1_at	LOC_Os01g63270	unspliced-genomic alpha-glucan phosphorylase, H isozyme, putative, expressed		15.6	15.2
major CHO metabolism.degradation.starch.glucan water dikinase	Os.18215.1.S1_at	LOC_Os06g30310	unspliced-genomic alpha-glucan water dikinase, chloroplast precursor, putative, expressed		18	17.2
DBE.Isoamylase(ISA)	Os.3414.1.A1_at	LOC_Os08g40930	isoamylase, putative, expressed		0.4	0.4
major CHO metabolism.degradation.starch.D enzyme	Os.15099.1.S1_at	LOC_Os08g23430	unspliced-genomic catalytic/ ribonuclease, putative, expressed		20.4	20.4
major CHO metabolism.degradation.starch.D enzyme	Os.21123.1.S1_at	LOC_Os01g63810	unspliced-genomic starch binding domain containing protein, expressed		8	8.8
major CHO metabolism.degradation.starch.D enzyme	Os.54080.1.S1_at	LOC_Os05g37450	unspliced-genomic starch binding domain containing protein, expressed		13.6	12.8
major CHO metabolism.degradation.starch.D enzyme	Os.9980.1.S1_at	LOC_Os07g46790	unspliced-genomic 4-alpha-glucanotransferase, putative, expressed		18	16
major CHO metabolism.degradation.starch.D enzyme	Os.9980.2.S1_x_at	LOC_Os07g46790	unspliced-genomic 4-alpha-glucanotransferase, putative, expressed		16.4	15.6
major CHO metabolism.degradation.starch.transporter	Os.19777.1.A1_at	LOC_Os01g13770	unspliced-genomic triose phosphate/phosphate translocator, chloroplast precursor, putative, expressed		18.4	20
major CHO metabolism.degradation.starch.transporter	Os.45939.1.S1_at	LOC_Os01g04190	unspliced-genomic arabinose-proton symporter, putative, expressed		4	3.2
major CHO metabolism.degradation.starch.transporter	Os.45939.1.S1_x_at	LOC_Os01g04190	unspliced-genomic arabinose-proton symporter, putative, expressed		2.8	2.8
major CHO metabolism.degradation.starch.transporter	Os.48609.1.S1_at	LOC_Os05g15160	unspliced-genomic triose phosphate/phosphate translocator, chloroplast precursor, putative, expressed		3.2	4.4
major CHO metabolism.degradation.starch.transporter	Os.48609.1.S1_s_at	LOC_Os05g15160	unspliced-genomic triose phosphate/phosphate translocator, chloroplast precursor, putative, expressed		4.4	4.8
major CHO metabolism.degradation.starch.transporter	Os.6624.1.S1_s_at	LOC_Os01g04190	unspliced-genomic arabinose-proton symporter, putative, expressed		3.2	2.8
transporter.sugars.sucrose	Os.26062.1.S1_a_at	LOC_Os02g58080	unspliced-genomic sucrose transport protein SUC3, putative, expressed		10	10
transporter.sugars.sucrose	Os.4704.1.S1_at	LOC_Os03g07480	unspliced-genomic sucrose Transporter, putative, expressed		3.2	3.2

## Sheet: Diurnal-seedling_ss
BinName	probe set id	locus id	description		Peak_time01	Peak_time02
major CHO metabolism.synthesis.sucrose.SPS	Os.27130.1.S1_at	LOC_Os06g43630	unspliced-genomic sucrose-phosphate synthase 1, putative, expressed		4.8	4.8
major CHO metabolism.synthesis.sucrose.SPS	Os.3454.1.S1_at	LOC_Os01g69030	unspliced-genomic sucrose-phosphate synthase, putative, expressed		9.2	8.8
major CHO metabolism.synthesis.sucrose.SPS	OsAffx.15911.1.S1_x_at	LOC_Os06g43630	unspliced-genomic sucrose-phosphate synthase 1, putative, expressed		4.8	4.8
major CHO metabolism.synthesis.starch.AGPase	Os.3122.1.S1_at	LOC_Os09g12660	unspliced-genomic glucose-1-phosphate adenylyltransferase small subunit, chloroplast precursor, putative, expressed		3.6	3.6
major CHO metabolism.synthesis.starch.starch synthase	Os.11244.2.S1_x_at	LOC_Os06g04200	unspliced-genomic granule-bound starch synthase 1, chloroplast precursor, putative, expressed		14.4	14.8
major CHO metabolism.synthesis.starch.starch synthase	Os.11244.3.S1_x_at	LOC_Os06g04200	unspliced-genomic granule-bound starch synthase 1, chloroplast precursor, putative, expressed		14	14
major CHO metabolism.synthesis.starch.starch synthase	Os.11849.1.S1_at	LOC_Os05g45720	unspliced-genomic glycogen synthase, putative, expressed		2.4	2
major CHO metabolism.synthesis.starch.starch synthase	Os.12725.1.S1_at	LOC_Os06g06560	unspliced-genomic soluble starch synthase 1, chloroplast precursor, putative, expressed		4.8	4
major CHO metabolism.synthesis.starch.starch synthase	Os.13018.1.S1_a_at	LOC_Os02g51070	unspliced-genomic soluble starch synthase 2-2, chloroplast precursor, putative, expressed		11.6	10.8
major CHO metabolism.synthesis.starch.starch synthase	Os.17856.1.S1_a_at	LOC_Os01g52250	unspliced-genomic glycogen synthase, putative, expressed		8.4	8.8
major CHO metabolism.synthesis.starch.starch synthase	Os.23163.1.S1_at	LOC_Os04g53310	unspliced-genomic soluble starch synthase 3, chloroplast precursor, putative, expressed		9.6	8.8
major CHO metabolism.synthesis.starch.starch synthase	Os.28216.1.S1_a_at	LOC_Os01g52250	unspliced-genomic glycogen synthase, putative, expressed		12	11.6
major CHO metabolism.synthesis.starch.starch synthase	Os.38414.1.S1_at	LOC_Os06g04200	unspliced-genomic granule-bound starch synthase 1, chloroplast precursor, putative, expressed		12.4	12
major CHO metabolism.synthesis.starch.starch synthase	Os.9108.1.S1_a_at	LOC_Os10g30156	unspliced-genomic soluble starch synthase 2-1, chloroplast precursor, putative, expressed		6	5.2
major CHO metabolism.synthesis.starch.starch branching	Os.4179.1.S1_at	LOC_Os04g33460	unspliced-genomic 1,4-alpha-glucan branching enzyme IIB, chloroplast precursor, putative, expressed		18	18.8
major CHO metabolism.degradation.sucrose.fructokinase	OsAffx.23899.1.S1_at	LOC_Os01g63220	unspliced-genomic protein kinase, putative, expressed		8.4	8
major CHO metabolism.degradation.sucrose.invertases.neutral	Os.47344.1.A1_at	LOC_Os11g07440	unspliced-genomic neutral/alkaline invertase, putative, expressed		20	18.8
major CHO metabolism.degradation.sucrose.invertases.neutral	OsAffx.14113.1.S1_at	LOC_Os04g33490	unspliced-genomic alkaline/neutral invertase, putative, expressed		23.2	23.2
major CHO metabolism.degradation.sucrose.invertases.neutral	OsAffx.14113.1.S1_s_at	LOC_Os04g33490	unspliced-genomic alkaline/neutral invertase, putative, expressed		0	0
major CHO metabolism.degradation.sucrose.Susy	Os.9127.1.S1_a_at	LOC_Os06g09450	unspliced-genomic sucrose synthase 1, putative, expressed		18.4	18
major CHO metabolism.degradation.starch.starch cleavage	Os.24868.1.S1_at	LOC_Os01g51754	unspliced-genomic alpha-amylase isozyme C2 precursor, putative, expressed		2.4	2.4
major CHO metabolism.degradation.starch.starch cleavage	Os.24868.2.S1_x_at	LOC_Os01g51754	unspliced-genomic alpha-amylase isozyme C2 precursor, putative, expressed		3.2	2.8
major CHO metabolism.degradation.starch.starch cleavage	Os.3839.1.S1_at	LOC_Os01g13550	unspliced-genomic beta-amylase, putative, expressed		6.8	5.6
major CHO metabolism.degradation.starch.starch cleavage	Os.6168.1.S1_at	LOC_Os03g11720	unspliced-genomic neutral alpha-glucosidase AB precursor, putative, expressed		1.6	1.6
major CHO metabolism.degradation.starch.starch cleavage	Os.7294.1.S1_at	LOC_Os04g33040	unspliced-genomic alpha-amylase type B isozyme precursor, putative, expressed		4	2.8
major CHO metabolism.degradation.starch.starch cleavage	Os.9729.2.S1_at	LOC_Os07g23880	unspliced-genomic alpha-glucosidase 2, putative, expressed		3.6	3.6
major CHO metabolism.degradation.starch.starch cleavage	OsAffx.5420.1.S1_x_at	LOC_Os07g23880	unspliced-genomic alpha-glucosidase 2, putative, expressed		4	3.2
major CHO metabolism.degradation.starch.starch phosphorylase	Os.11216.1.S1_at	LOC_Os03g55090	unspliced-genomic alpha-1,4 glucan phosphorylase, L isozyme, chloroplast precursor, putative, expressed		20	19.2
major CHO metabolism.degradation.starch.glucan water dikinase	Os.18215.1.S1_at	LOC_Os06g30310	unspliced-genomic alpha-glucan water dikinase, chloroplast precursor, putative, expressed		18	18.8
DBE.Isoamylase(ISA)	Os.3414.1.A1_at	LOC_Os08g40930	isoamylase, putative, expressed		0.8	0.4
major CHO metabolism.degradation.starch.D enzyme	Os.18573.1.S1_at	LOC_Os07g43390	unspliced-genomic 4-alpha-glucanotransferase, chloroplast precursor, putative, expressed		0	0
major CHO metabolism.degradation.starch.D enzyme	Os.21123.1.S1_at	LOC_Os01g63810	unspliced-genomic starch binding domain containing protein, expressed		7.2	7.6
major CHO metabolism.degradation.starch.D enzyme	Os.54080.1.S1_at	LOC_Os05g37450	unspliced-genomic starch binding domain containing protein, expressed		5.6	7.2
major CHO metabolism.degradation.starch.transporter	Os.19777.1.A1_at	LOC_Os01g13770	unspliced-genomic triose phosphate/phosphate translocator, chloroplast precursor, putative, expressed		14.8	14.8
major CHO metabolism.degradation.starch.transporter	Os.45939.1.S1_at	LOC_Os01g04190	unspliced-genomic arabinose-proton symporter, putative, expressed		4	4.8
major CHO metabolism.degradation.starch.transporter	Os.45939.1.S1_x_at	LOC_Os01g04190	unspliced-genomic arabinose-proton symporter, putative, expressed		2	1.2
